# Supplementary material for: Association of germline BRCA and homologous recombination deficiency with hematologic toxicity during platinum–taxane chemotherapy in ovarian cancer
Source: Int J Clin Oncol. 2026 May 27;31(8):1576–86. doi: 10.1007/s10147-026-03065-4 (PMC13401579; doi:10.1007/s10147-026-03065-4)
Supplement: Supplementary file 4 — Supplementary Material 4 [file 10147_2026_3065_MOESM4_ESM.xlsx]

## Sheet: Sheet1
Supplementary Table S1. Risk of bias assessment of included studies using the Newcastle–Ottawa Scale (NOS).
	Selection				Comparability	Outcome			Total
	Representativeness of the exposed cohort	Selection of the non exposed cohort	Ascertainment of exposure to implants	Demonstration that outcome of interest was not present at start of study	Comparability of cohorts on the basis of the design or analysis	Assessment of outcome	Was follow up long enough for outcomes to occur	Adequacy of follow up of cohorts
Kotsopoulos J. Int J Gynecol Cancer 2018.	a	a	a	a		b	a	a	7
Tomao F. Gynecol Oncol 2019.	a	a	a			b	a	a	6
Weitzner O. Oncologist 2019.	a	a	a	a		b	a	a	7
Lee IH. Cancer Chemother Pharmacol 2024	a	a	a	a		b	a	a	7
